# Supplementary material for: Photorespiration Alleviates Photoinhibition of Photosystem I under Fluctuating Light in Tomato
Source: Plants (Basel). 2022 Jan 12;11(2):195. doi: 10.3390/plants11020195 (PMC8780929; doi:10.3390/plants11020195)
Supplement: Supplementary file 1 [file plants-11-00195-s001.zip]

Archive with 1 entries (1 files):
- plants-1517646 supplementary.pdf
